# Supplementary material for: Comprehensive Characterization of Global Barley (Hordeum vulgare L.) Collection Using Agronomic Traits, β-Glucan Level, Phenolic Content, and Antioxidant Activities
Source: Plants (Basel). 2024 Jan 8;13(2):169. doi: 10.3390/plants13020169 (PMC10818635; doi:10.3390/plants13020169)
Supplement: Supplementary file 1 [file plants-13-00169-s001.zip]

Archive with 1 entries (1 files):
- plants-2732671-supplementary.pdf
